# Supplementary material for: Enlightening the Pathway of Phytoremediation: Ecophysiology and X-ray Fluorescence Visualization of Two Chilean Hardwoods Exposed to Excess Copper
Source: Toxics. 2022 May 6;10(5):237. doi: 10.3390/toxics10050237 (PMC9146126; doi:10.3390/toxics10050237)
Supplement: Supplementary file 1 [file toxics-10-00237-s001.zip]

Archive with 1 entries (1 files):
- toxics-1700886-supplementary.xlsx
