# Supplementary material for: Enlightening the Pathway of Phytoremediation: Ecophysiology and X-ray Fluorescence Visualization of Two Chilean Hardwoods Exposed to Excess Copper
Source: Toxics. 2022 May 6;10(5):237. doi: 10.3390/toxics10050237 (PMC9146126; doi:10.3390/toxics10050237)
Supplement: Supplementary file 1 [file toxics-10-00237-s001.zip › toxics-1700886-supplementary.xlsx]

## Sheet: Sheet1
Table S1. Composition of unamended fertigation solution.
Ingredient	Concentration (g per 100 L)
Ca(NO3)2 + NH4OH	225
CaCl2	171
FeDTPA 3.8% Liquid	15
MgSO4	225
KH2PO4	57
KNO3	102
CuSO4	0.105
Mo	0.045
Na2B8O13·4H2O	0.9
MnSO4	0.9
ZnSO4	0.45
Table S2. Descriptive statistics for soil mix characteristics from pots containing espino or quillay in control, 50 and 100 µM Cu treatments.
Species	Treatment	Ca (%)		Cu (mg/kg)		Fe (mg/kg)		K (%)		Mn (mg/kg)		Mo (mg/kg)		OM (LOI; %)		pH (1:1, soil:water)		Zn (mg/kg)		Citric Acid (mg/kg)		Oxalic Acid (mg/kg)
		Mean (SD)	Median [Min, Max]	Mean (SD)	Median [Min, Max]	Mean (SD)	Median [Min, Max]	Mean (SD)	Median [Min, Max]	Mean (SD)	Median [Min, Max]	Mean (SD)	Median [Min, Max]	Mean (SD)	Median [Min, Max]	Mean (SD)	Median [Min, Max]	Mean (SD)	Median [Min, Max]	Mean (SD)	Median [Min, Max]	Mean (SD)	Median [Min, Max]
Espino	Control	7.68 (3.23)	6.60 [5.10, 13.0]	9.98 (1.60)	9.70 [7.80, 12.0]	3680 (286)	3700 [3300, 4000]	1.10 (0.143)	1.20 [0.900, 1.20]	129 (22.7)	130 [96.0, 150]	6.26 (1.09)	6.00 [5.20, 7.40]	49.4 (1.95)	50.0 [47.0, 52.0]	6.00 (0.0853)	6.02 [5.89, 6.09]	27.6 (3.21)	26.0 [24.0, 31.0]	60.4 (29.0)	51.0 [34.0, 110]	170 (84.6)	130 [120, 320]
	50 µM Cu	6.86 (2.17)	5.80 [4.80, 10.0]	108 (21.2)	120 [83.0, 130]	3800 (604)	3700 [3200, 4800]	1.36 (0.182)	1.40 [1.10, 1.60]	109 (8.17)	110 [97.0, 120]	5.08 (0.798)	5.00 [4.20, 6.30]	49.4 (3.21)	49.0 [45.0, 54.0]	6.70 (0.104)	6.70 [6.55, 6.81]	26.6 (4.72)	27.0 [22.0, 34.0]	57.4 (21.4)	49.0 [34.0, 86.0]	338 (156)	400 [69.0, 440]
	100 µM Cu	6.72 (1.65)	6.50 [4.50, 8.90]	226 (50.3)	230 [150, 280]	3760 (279)	3700 [3500, 4100]	1.25 (0.298)	1.20 [0.870, 1.60]	120 (7.07)	120 [110, 130]	6.06 (0.961)	5.70 [4.90, 7.40]	48.6 (5.68)	51.0 [42.0, 54.0]	6.30 (0.129)	6.30 [6.13, 6.44]	25.0 (0.707)	25.0 [24.0, 26.0]	55.8 (10.6)	59.0 [43.0, 69.0]	237 (151)	230 [73.0, 450]
Quillay	Control	6.58 (1.98)	6.20 [5.10, 10.0]	13.6 (4.61)	13.0 [8.80, 21.0]	3040 (365)	3200 [2400, 3300]	1.32 (0.0447)	1.30 [1.30, 1.40]	129 (28.2)	120 [94.0, 170]	8.30 (1.32)	8.10 [6.30, 9.60]	48.4 (2.30)	48.0 [46.0, 52.0]	5.90 (0.113)	5.89 [5.74, 6.02]	44.6 (36.8)	30.0 [22.0, 110]	28.0 (35.5)	12.0 [5.00, 89.0]	764 (138)	790 [580, 950]
	50 µM Cu	5.80 (0.748)	6.10 [4.90, 6.50]	200 (35.4)	200 [160, 240]	2720 (130)	2700 [2600, 2900]	1.40 (0.0707)	1.40 [1.30, 1.50]	102 (7.82)	100 [94.0, 110]	6.68 (0.683)	6.80 [5.60, 7.30]	50.0 (2.45)	50.0 [46.0, 52.0]	6.17 (0.250)	6.20 [5.91, 6.50]	24.6 (5.22)	23.0 [20.0, 33.0]	45.6 (32.6)	60.0 [5.00, 79.0]	674 (191)	750 [380, 840]
	100 µM Cu	9.02 (1.88)	8.30 [6.90, 11.0]	268 (56.7)	270 [210, 350]	3400 (625)	3100 [3000, 4500]	1.24 (0.182)	1.30 [1.00, 1.40]	112 (9.10)	110 [98.0, 120]	6.70 (0.975)	6.60 [5.40, 7.80]	51.0 (3.39)	51.0 [47.0, 56.0]	6.14 (0.236)	6.16 [5.85, 6.48]	25.2 (5.02)	23.0 [20.0, 33.0]	41.2 (17.6)	49.0 [15.0, 59.0]	568 (282)	420 [330, 940]
Overall	Control	7.13 (2.59)	6.25 [5.10, 13.0]	11.8 (3.76)	11.0 [7.80, 21.0]	3360 (458)	3300 [2400, 4000]	1.21 (0.154)	1.25 [0.900, 1.40]	129 (24.1)	125 [94.0, 170]	7.28 (1.57)	7.40 [5.20, 9.60]	48.9 (2.08)	48.5 [46.0, 52.0]	5.95 (0.108)	5.97 [5.74, 6.09]	36.1 (26.2)	28.5 [22.0, 110]	44.2 (35.0)	42.5 [5.00, 110]	467 (331)	450 [120, 950]
	50 µM Cu	6.33 (1.63)	5.95 [4.80, 10.0]	154 (55.6)	145 [83.0, 240]	3260 (703)	3050 [2600, 4800]	1.38 (0.132)	1.40 [1.10, 1.60]	106 (8.54)	110 [94.0, 120]	5.88 (1.10)	5.95 [4.20, 7.30]	49.7 (2.71)	50.0 [45.0, 54.0]	6.43 (0.333)	6.53 [5.91, 6.81]	25.6 (4.81)	24.5 [20.0, 34.0]	51.5 (26.7)	54.5 [5.00, 86.0]	506 (242)	440 [69.0, 840]
	100 µM Cu	7.87 (2.06)	7.75 [4.50, 11.0]	247 (55.2)	245 [150, 350]	3580 (494)	3500 [3000, 4500]	1.25 (0.233)	1.25 [0.870, 1.60]	116 (8.87)	120 [98.0, 130]	6.38 (0.973)	6.40 [4.90, 7.80]	49.8 (4.59)	51.0 [42.0, 56.0]	6.22 (0.199)	6.21 [5.85, 6.48]	25.1 (3.38)	25.0 [20.0, 33.0]	48.5 (15.7)	50.0 [15.0, 69.0]	402 (276)	340 [73.0, 940]
N=5, SD: Standard Deviation, Min: Minimum, Max: Maximum, Ca: calcium, Cu: copper, Fe: iron, K: potassium, Mn: manganese, Mo: molybdenum, OM: Organic Matter, Zn: zinc
Table S3. 2-way ANOVA for soil mix of espino and quillay.
Traits	Species	Treatment	Species ✕ Treatment
Ca	0.951	0.272	0.132
Cu	0.002	< 0.001	0.033
Fe	< 0.001	0.241	0.178
K	0.206	0.091	0.302
Mn	0.364	0.013	0.832
Mo	< 0.001	0.014	0.29
OM	0.596	0.811	0.543
pH	< 0.001	< 0.001	0.016
Zn	0.38	0.222	0.341
Citric Acid	0.05	0.82	0.635
Oxalic Acid	< 0.001	0.433	0.189
N=5
Table S4. Descriptive statistics for CCI and growth of espino and quillay in control, 50 and 100 µM Cu treatments.
Species	Treatment	CCI		FW		Shoot Length		Root length
		Mean (SD)	Median [Min, Max]	Mean (SD)	Median [Min, Max]	Mean (SD)	Median [Min, Max]	Mean (SD)	Median [Min, Max]
Espino	Control	1.88 (0.462)	1.80 [1.37, 2.80]	30.0 (17.9)	29.4 [11.6, 64.1]	60.5 (22.4)	57.2 [39.3, 90.6]	39.0 (8.57)	37.5 [25.3, 52.0]
	50 µM Cu	2.69 (0.738)	2.50 [1.77, 3.77]	70.8 (9.45)	65.7 [60.7, 85.2]	107 (9.33)	107 [95.7, 120]	45.8 (18.7)	41.4 [21.5, 83.2]
	100 µM Cu	3.40 (0.910)	3.73 [2.07, 4.67]	67.4 (31.9)	82.0 [10.4, 93.4]	113 (23.4)	118 [71.5, 136]	36.7 (3.35)	35.2 [33.4, 41.4]
Quillay	Control	31.2 (6.39)	28.2 [23.0, 38.8]	213 (49.1)	211 [157, 279]	45.0 (8.11)	43.7 [33.5, 55.8]	32.9 (5.51)	35.2 [25.5, 41.3]
	50 µM Cu	20.4 (8.96)	17.4 [10.4, 31.5]	207 (39.1)	212 [144, 266]	70.6 (20.5)	65.1 [48.2, 102]	31.4 (8.46)	31.2 [16.3, 43.0]
	100 µM Cu	22.5 (9.67)	20.1 [12.4, 37.5]	197 (68.9)	176 [105, 314]	58.4 (20.0)	57.2 [26.1, 91.5]	38.7 (9.48)	39.0 [23.5, 53.5]
N=7, SD: Standard Deviation, Min: Minimum, Max: Maximum, FW: Fresh Weight
Table S5. 2-way ANOVA for CCI and growth of espino and quillay at harvest.
Traits	Species	Treatment	Species ✕ Treatment
CCI	< 0.001	0.091	0.03
Shoot length	< 0.001	< 0.001	0.03
Root length	0.057	0.788	0.116
FW	< 0.001	0.526	0.192
N=7
Table S6. 1-way ANOVA for CCI and growth of espino and quillay at harvest.
Traits	Espino	Quillay
CCI	< 0.001	0.08
Shoot length	< 0.001	0.205
FW	<0.009	0.586
N=7
Table S7. Descriptive statistics for gas exchange and chlorophyll fluorescence in espino and quillay in control, 50 and 100 µM Cu treatments.
Species	Treatment	Amax (µmol CO2 m-2 s-1)		gs (mol H2O m -2 s-1)		WUEi (µmol CO2 mmol-1 H2O)		QY
		Mean (SD)	Median [Min, Max]	Mean (SD)	Median [Min, Max]	Mean (SD)	Median [Min, Max]	Mean (SD)	Median [Min, Max]
Espino	Control	9.67 (3.77)	8.91 [4.39, 13.8]	0.346 (0.190)	0.273 [0.138, 0.611]	41.7 (31.3)	24.3 [18.9, 92.5]	0.772 (0.0155)	0.770 [0.750, 0.793]
	50 µM Cu	17.5 (2.50)	17.8 [14.1, 20.7]	0.333 (0.0209)	0.320 [0.317, 0.363]	52.3 (10.2)	48.5 [42.6, 67.3]	0.809 (0.0158)	0.810 [0.783, 0.823]
	100 µM Cu	28.2 (7.22)	24.0 [22.1, 37.0]	0.463 (0.158)	0.410 [0.274, 0.637]	67.3 (11.6)	64.2 [58.3, 87.1]	0.804 (0.0104)	0.800 [0.793, 0.817]
Quillay	Control	4.86 (1.85)	4.39 [2.29, 6.90]	0.0748 (0.0407)	0.0620 [0.0260, 0.129]	72.9 (11.8)	68.3 [59.1, 86.5]	0.805 (0.0127)	0.810 [0.783, 0.813]
	50 µM Cu	4.78 (1.36)	4.75 [3.02, 6.76]	0.0670 (0.0204)	0.0620 [0.0450, 0.0930]	76.5 (22.0)	71.2 [56.4, 114]	0.795 (0.0143)	0.800 [0.773, 0.810]
	100 µM Cu	4.84 (1.80)	4.47 [2.99, 7.22]	0.0710 (0.0393)	0.0660 [0.0340, 0.137]	70.9 (17.2)	67.9 [53.2, 91.5]	0.795 (0.0105)	0.800 [0.780, 0.803]
N=15, SD: Standard Deviation, Min: Minimum, Max: Maximum, Amax: maximum photosynthetic rate, gs: stomatal conductance, WUEi: intrinsic Water Use Efficiency, QY: Quantum Yield
Table S8. 2-way ANOVAs for gas exchange variables and quantum yield.
Traits	Species	Treatment	Species ✕ Treatment
Amax	< 0.001	< 0.001	< 0.001
gs	< 0.001	0.318	0.326
WUEi	0.009	0.387	0.255
QY	0.51	0.076	< 0.001
N=15
Table S9. 1-way ANOVAs for maximum photosynthetic rate (Amax) and quantum yield (QY).
Traits	Espino	Quillay
Amax	< 0.001	0.997
QY	<0.003	0.359
N=5
Table S10. Treatment effect 1-way ANOVAs for elemental and heavy metal analyses of quillay.
Tissue	Ca	Cu	Fe	Mo	N	Na	P	Zn
Leaves	0.197	0.007	0.237	0.23	0.558	0.261	0.779	0.202
Roots	0.003	<0.001	0.297	0.078	0.921	0.98	0.002	0.169
N=5
Table S11. t-tests for elemental and heavy metal analyses of quillay vs. espino in control, 50 and 100 µM Cu treatments.
Tissue	Treatment	Cu	Fe	Mo	N	Na	K
Leaves	0	0.097	< 0.001	< 0.001	< 0.001	0.155	<0.004
	50	0.429	< 0.001	0.011	< 0.001	0.01	< 0.001
	100	0.168	< 0.001	0.496	< 0.001	0.005	< 0.001
Roots	0	0.546	< 0.001	< 0.001	0.01	0.015	0.501
	50	0.016	< 0.001	< 0.001	<0.002	<0.002	0.914
	100	0.002	< 0.001	< 0.001	0.006	0.007	0.008
N=5 for quillay; composite samples for espino
Table S12. Bioconcentration, bioaccumulation and translocation factors of espino and quillay in control, 50 and 100 µM Cu treatments.
Species	Treatment	Bcfsoil mix	Bafsoil mix	Bcfsolution	Bafsolution	Tf
Espino	0	1.3	0.331	NR	NR	0.254
	50	0.86	0.08	29.3	2.74	0.094
	100	0.752	0.058	26.8	2.05	0.076
Quillay	0	0.9	0.159	NR	NR	0.177
	50	0.336	0.051	21.1	3.18	0.15
	100	0.36	0.0350746	15.2	1.48	0.097
NR: not relevant
